# Supplementary material for: Full-Genome Sequences of Alphacoronaviruses and Astroviruses from Myotis and Pipistrelle Bats in Denmark
Source: Viruses. 2021 Jun 4;13(6):1073. doi: 10.3390/v13061073 (PMC8229204; doi:10.3390/v13061073)
Supplement: Supplementary file 1 [file viruses-13-01073-s001.zip]

Archive with 2 entries (2 files):
- SPAdes KDV de novo contigs.fasta
- viruses-1219303- supplementary material.pdf
