# Supplementary material for: Full-Genome Sequences of Alphacoronaviruses and Astroviruses from Myotis and Pipistrelle Bats in Denmark
Source: Viruses. 2021 Jun 4;13(6):1073. doi: 10.3390/v13061073 (PMC8229204; doi:10.3390/v13061073)
Supplement: Supplementary file 1 [file viruses-13-01073-s001.zip › SPAdes KDV de novo contigs.fasta]

>Contig_15
aatgatgagaaagctaactccattttggatgaagctttcaatgcacgtcaagttaatgagtcaggtgaccgcttaataacatcaagtactaaagttattgacaacgttcttcccggtccagagacgttctctgaaatacgtgatagtaagaaggacggtactgttatcagaggtgagaataaagctatactaattgatgtcaacaatgatgttagtggtgcgacggctgaagcattctcaaaaaatacaacgcaaccattagctgctgccaatacaaaggaaattctcgaacaatctcgtttggctgcatctgaaggattgaggagagtaatacctacaaaggagttgttggttgcagcatatctcggtccggacgctgaccgttacgatgctgatcttgattcgctaagtgcagctttgatagttgggcaagatgaagttagaaagattagaagtgaaaaccttgaaataaagaagattgggattggtagtccaaaccttgaggtgatcacttctaataaaggtaggacagcaaagtgtgctataatacgcgagaatgtcggtttcatgaagatcaagactggtataaataagaatattcagtgtcgtaagttggctaaagcattattggacagatatggtttaacttcacctttcgttattgacattggtaatatggttgagactgtggtgtatgataattcaagttactcaactgctggatatgattataagcaaattgttgaagccattaatgctacacgcaggttcagaggaatacctgagttgcaaccacgtgagttaactgaaataagatccgatttattagtgactgatggtccggatagaacctcaataagtactctctacgatggaactattaaggcgcagattataaaagcagctgcttatgagtgggaacaagacatcataactctaccggaatacattagacgcattaaaatgggtatacccgaaggatatagaataaaagagtattcaccaaaggaaatgaggtatggcaaggtatattacagattcagacaggcatcattacgtatgttacttgacatgttaggtgatgaatgttcttatttctttattaatcgtctgtatcttgatatacaacataaactcccagctacagcgtcttcaactacttcggttgtagctgctatatctcctgatgtcagagtgtcttcaacaaccactagtttggcaaattcattcctcagtgcacttaagttaactggtattgaagaagtcagggctttgtcaattttgtgcgctgtatttagaaatctacaaatcgagattaatttcacaaaaagatctggaaatgctggaataatggacatgatagctgcaacttttgccttacttttctttcctgaccatgcaatctcagacaaattgtatttgtccattcttaaagtaatcgctgctttcctagggaagcgcgctattcaagactacaacgattttaatattgctcagatgcgtgatgagttgactggattgtattggccattcatagacaggtgtactcctcagcagttagagttggaaggatcacccttcttctcaaacggcgagattggtagatatgatataccattgaatatcaattctaaaggaaaacacgtcttaggtgacattagccgcgagatgagaaagatggctagagaacgttggagggataatgattcatcggttggactccttgtttcaagtatattaaaatttgcgatatcggcctgttacaacgtatttgatacacacattgacgtagctgctcacattcgcgctatgattccgaatgaagttgctgagatgcttgattacaccagaggtgcctatcaaattcaaccagttgcacttgtatcctacatcatgcatataggtaattgggaaataactgatacttttgtcgatgaaattgatgtaatggctgaggcgaaactaagtgaataccatcagctagctctcgacgtaagcgaagcgattaacataactcgtactataatctctgaaaccaagccaactaatgctaggagattagcatatactaacgccgttgtacgttatgtcgatcatatgtggggaaaaggatctgttaatggtaagcagggcatcagtaaaacattagagttacttttaggagcggcagccggagctgatttaaaggctggttataaacgattcctaaatgacctatgtgcacgtaatgatgctacaccagcagacgagccactgtatcgcataatggaatctgtcacaaggatagttgagaataacctttcagcttttggcataactgaagagatattaatatgtccgaaaaggcatagagttgaaactgatgcaagattcaatggtatttttaggcagagtccattcgttgcaacaatgccagttgagtataggagagtcctttatacggatttgcttaagatgggtgcacttgaagctgctaaagttataagtgttggtgtagttgtgtatggtgtaccattcaattatgagtaccgtatacattcaggtgatagtagtacagtcagtgaaaagcaatttgttaatcttgatacaaatggagtaaccttaggtgagttggagtgggatatatactttgataacggccataacgtcgtagctgagtgtgatgacatatttggtctcggttataagactttgattgttacaccgcctaatttgcaaccaattgacaattataatgagtataaagttaagtataccagtgcagatgatgaagctatttacattaatgatca
>Contig_20
gagttcttctcagacacaagtgaatcaaggaaaacatcttgtgtaatatatcccttaatgacccatattttgatatgctctccttttatattaccagccacagatcgcttacctgatatgacgaggtgattttcagcagccacatctacagcacagtctatgagtcttttcaagtccaactcagtaactggtttaccatccgccatcatcaatatgaaatacttgtcatcgcctactatatttacatgaataagatccatcttcctagtatacttggcattatatctcttgaaagttaacgttgtatgcgccttgtttggatcagtattacgtaactgagttgtaaattcgccggatttcacaccagcagcttctgcagctatacccatactttcgtactctagtggtgtctcgtaatttttcgctgttatatcacagaatttatttggtgaaaccttagttaagtcgacaaccttagcatcatcataattagagtctcttgggtataaactagcgtatctacgtaaaccttcagcgtgtgcctttgaaatatcaccatgtaaactagagtcatattgtgaaaagtcgagagctacagcggcgtattttgtcgatccacttaaagcagccatcatcggagccataacgacatgaggcaaagcaccttcataagtagtacctattttaccagaaacagatagagccggcatattcggtatcctacttgacaataaccgtacagcagacagcgaagacagcaacatggagaaataagttgaaccgtaatttggtgttattatacgcttatcacgtgtgccacgtaccaatcttgaacccattttaacacgatactttaacatgtcatccgacgaataaataaaatcttcaggatgtgttaaaattgttgcactctttgacttcaaagtcgttgcaacctcagtaattatacgatatttaccatccacagttttaacaactttatctgactttgagtccaaatcctcgtctgtaaagaatggtgagttgtatcttactctagctttaattttatggtgattaaaagtgctgcttgcagatgacgttccacctttcattaatacatccaatctatattgtggttcaacaaaatcgcccatttgtaaagctgacttatacgttagaaaaacctcactaactacttcgtcgtaaaactctttcgtcactgctggtcccatgtcacgtgttcctgtaaactgcttcaccacagctgaatttccatgtgagccagtgtaaccacacaatcctaataccatacgatttagaaagcccagtttgcaattaatcctattaataggaaatctaacagcacgttgaagtaaatcagcatttttactaagtccataatcacgaagggtctgtaacgaatgctcaaatgattcaccgtcaatcagattgatacgagaatcagagtcggtaattccagtcccttctctcatcctaaaactagttgattcaaccccaaccattgaaatgttcaatgaaggtgagtccgtacgcgcaaacacatgttggtttagatctccaaatgcgcctctaagtcgataagaattaaaaattggatcatgaattatattctcgaaagcctcaagcatacactccttaaatgtattatttccaatcatgtcatacttcaatgtagcacgttgagctgttatcatcaattcaaaccgtttatgagctaataaacttttatcacattctatgactctaccattgtatgagaagaaatcttcagcaccgatgaaatatttcaaccaaatccttgtgtatggatcatccatgtcaattctggttgcagcatactgaaatatacttgtgtaaagataaaaaggagcttcatcattaatcctacgcatacacgcttttctgacattaaaaacaacgcctgagggtaattgaactgactcaggtatagtgctaatatcccaacctcttaatatagctggatcaggtataccattatcatctgccatatataactcaacgctacactctttaagaacatagtaattaagaaagccattttcactagttggatgttttatgttatactcaaacttcgaatcatacttaggtaaatcaatcttttctatttctaagccgtcatcgatggcttgttgtatcttgacacataactgataccaaccattatcatactcaacgc
>Contig_21
catcctctacaaaaaacataattagcaaacgttttaaaattaagcaatcttgaaacgtttgctaattatgttttttgtagaggatgacacttcttgtattagggagtttgataggttgttgaaaattgtagaattcagttattccatcagtgaagatggagtattatctaaaacttataataatatgaatgatagaatttattactctctaggtgatatgtttcaatcgaatcataataatacaagatatgtcataccacaaggtactaattctttatttcaaaaagtaggttacttcaagattggaactgaaagagcgaacaggacagctgtgttgaggagcacggctgcaagtttcgcaaatatcattggagtagaaccgaatggtattaaagctattagttttaaaggaaacggtttcaagttatatgatggttacgtctactcgtgttctaattcacccattaatgacttcattgatcattgtttacgtagatggaaatacgttgttgatgatgaacgtaaaatgatactgaatcaattagtattaagatataaacaaaattatatgcgtatgttcgacaagattaatcacatcacttcaactgatggtttgtctgactctaaaattgaaaatgatcactttacttccatgtttacgtcgacaagacacgtcaatttggttggtaacgatgtcacttatagcggtcacttagttagggcattggctggttcagcttctattgacgatggccgtcttaaaaatcagttaagtacacagggattattgatgacacatgataaatacattttaataggtgaagcgccgggtaatcattactcattgtataaaagatttttaaacaaagaaaactgtttacttatagatcctagggctgttcattcgagtataattgacattattaaacatgaaaagagatactttacaaaacaggatattgaaaatatagcgaaggtaacagcttcgaaccaacacactaactacttgttgcgaattgacatacgtaacgataagccacacaaaggtgatggaatgtataactctaggtgggaagatatgatacaatatgataatgagttaactgctgagttaataaattcaatgcctatgaacgtaactatttcagctaagcttagacctagttataatactaataatgttatgcctattttaaagagaaagtttagagtactgcctttgccttacttaaagaagaatacagccgaatttcatctatttgtgccacgtcatgatttaatgaatggaactgagatagatgatgtaagttatggaactttatccgatatgtcttacgaagtttgtgcacttaaggctttgtttggtaaaccgtataatacatatttaacagatatgacactatatttaggtgtgactaatagattcgttaaacccatatctaatagtgtggcattgtatagttactcaaattcgaataattcaaggtacagcagtgcagacttcaaattaataaatgactatctgtatacctatccttactcgagcttaattgattcgacatttaatcaaactacacacggtagatcatattcagataatacagtaaacatatgtgacgaatgttcagatgaagcgccattcttcatacctgtatatagtcttccactgaatgcaaaaattaattactatgatatgcgtaccgtttgtgtaacagataaagatggcttggctaagattggttttaagtttagtcaacctgataatcagttatcaactcagattgtaaaattagtctcatttattcttaaagagatgtgcgataagcgtaacttatcacacaaacaaatagatgatgaaatcaggtcacaggttctagagaactactttaagggtaagaacggtatagattatactattaatggtactacagtaatgattaatgatcgtttggtttcagtaagtggacatatgcaatatatactaattggctcagtcttaggactatcttttaataccataagatagtcctaagactgagccaattagtatatattgcatatgtccacttactga
>Contig_23
gaaaacataaatattaactacggaaataatcatttcaataagatgaactacaaaccagttaattacagtttggtatcacaccaagcagtcaatttgtgttacgtcgtgccagctctggttgtacgacaggtttcctcacctgttgtggccagtgaacacgatttaagtagatttgactctggaaatggatcagttgatgattttgaacattcaagctcggatgatcaacctatattatcatgggctgatgaagttgaagctgaacgcattagaagagaatcaaatactgatgatttggttagtttctcagctgaattgagtcaacctgaacctgtcggtttagctagatttgatgttaatttacaggctgagaattttgatttacgtgatgagaataatgctttacgcactgagaacaacaacttgaaaatggagttagctgctttgaaagaggagaaattgagaagtgcctctcttgatgttgaggtggttgaagatgcaaaaattaaggccattttagaagcaattaacgtaagcgaacgtgtaatgaaccgcttaccagctaaagatcctagcgttttagctcggattgaagctttattgaggatgaaggatgaattgacgtttaagggtcatttcactaaagagtgcaagcgtttaattggaggttacaagaacgtagacggtcgtaacaatgaatcattgatgatttatttgagaacagctaatcataatcagtttttgtctgctttattcgaaatgtattatgataatcattcaaaggatgaggttgtcagtttgttatcttacttacataagtttaacttcaacgttaacttagacaaacaagctttgattgacgtgactcgagttaagtataataataacattgattctaatgacgtttcaatcaaagttgattttgacgatttggttcctggttctgatcatgtatatggcacacacgcattagaaggatttccattggcaatgatgcacgctttgtctcatgtcgatagtactattaatggtaaaggtttggctaaataccatgtaggagcagcttgtcgtatgaatgaatgtagcatagtcgaggtatttaataatggtgtttcaaagaagtataaaccattcaaatgctgggattcatatgtcattttacctaccttagaaggtgaggttaacggtcgagtcgaagctgtactacatcacgttggagttacttacatcactctagtacgttgttatgataagctcgatcgtttgagggcaaagaagttgcatcatcacgattatcttataaatggatcagtcagtagaacggtttcaacgttagctaataaatataaacttaaaacatttgacatgtattttactgaagatggtttatgtgtacacgcaattggttgtcgtcataatatgatgaacagggttaattgttgttacaattcatatcaaagaaatggagaacaccaacgtactcataaacagccaggtgataacggcaaattcaaccgtgattctgtaaatacattacaatgtgaattcaaggttcacaaacaacagcagcgttttagtgataagcaaaacagacgtcggcaattcaataaattcgataatgttaagcaagttgaaaggtcaattggaactgtcaattcaaacaataattggaggagtaacaattagatttttactgctggttttaatatcgatatgcgtacattgtaacgagtatgtactctcgctcgttacaatgtataacatattgaatatgattattagtattctaaagagaattagtaaaactatccctactaaacagttggcgaagtacatgacgggatgatttttgaacaaacatagttctt
>Contig_43
tcatagagaggctgttgtttcaacccagcagctgatcgacggacacgtactcggtgtggtaaccgagtacgtgtccgtcgatcagctgctgggttgaaacaacagcctctctatgaacccgtgtaaacatacatataatgaatcagtcacccaaataaaacaacgaaaactaccaatgatgataagactaacactcactcagattcagagtcatcaacatctaaattgttaaattctaactgatcgagtcctgcacctaaattaacattacaatcgttatcagataaatcatcgtcgatgaactcattgttagctaacaaaccgtcaaaaggaactccagctatagcagccattaaatcagaatgggtagtcaagccatcctgtaaattagtgagaaagtcgattgcattaattcctccatcatcagcaaactcaggcaaacctagataaccacgtttaatgaatatcctttcaagaggtaacttccttatatcactgactatctcgaaacaagataacaaatatgcaccaacctcacttttaggagttaaatctttatagtattcattaatgtaagtaactactcttgtgactaaagaagccggatcaacaatcttaacgttacccattttgtcacacattatgttagatggattacaatcaccgtgaataaagttcgtgtgctcgtggaataacattaatgctttcagtccagctaagattttattcatgggtaagtctttaattggataacactgttcaattataataccgtagttataagcattatcgttaaattttgaatttcgtaaattaattaagccatacattccagcgaaaacatcatatttaatctgattattataataaaacttcagtgttaattgcaaatcactagaaactattttcttcaagaataaattacccagaacattgcattttaaagccaccatcgtagcattacctctaaacctgttatctacaacaacagagcttagatcaatagtcatattattattgattaaagtaaggccgacaatgctagtaaagtacttaatagtgtcaaaaacactaccgtagttaatagcaccattatgaccaatcgagttctcgagctcaatgcgctgaatctttcctttctgacgaagtttaaccgtgaatggttgtctttcatcgaatctatagatacattgttatggatcagacccatccgaaggacacttttgtatctatagattcgatgaaagacaaccattcacggttaaacttcgtcagaaag
>Contig_54
gtacaacctcactggtgaatgagacttcagctcaattgaaaactttggtttccaatgctgagaaatctcactttctcaaacctgatgaagtcagagctaagttagcttttctgattaatccgaaacaaagtctgtttgctaatttgaactctttctttaacaagcagaaatgtttggatgacctaactcgcatattgaaagtttgtggtggtactgagacaagatatcagattactgctattggtttaagtcatttaattgaatactgcttgaaatatgaattaccaagtgacgcacgcttgttaaagtcattcattttcatcatatttagtatattcgacaaagttgattcacgctcgcaaggtaatgtaatgaaatttgatgaagtatatgattatatacataatgaattggctgaaaatgttgacttgactgcttgcgaattagatggttcgaaagtgattaagatatctttcttaaccacaacttatgtgtgtgaacaggttaatactaaattgattgctgaccaagttctagccaagctgggtcagtatttgatttctgaccaattcggttatttcaaatcgaaaataggtgtcaatggaaatgagaaatacgacgcaattgccattatgaacgtcaaacaagatgaatcatgtcatgttgacttgtttagaaacaagtatagtataattcctgcttactataaacagttggtagcggaggtaagagctcttagaaagataaaatcggtaggcaaaccacatggagttaaattcagaggcgttactaaattcggctttgttaagcctttgacggacatgcaacgttttaaaaagactgctctcaacgtagccttgatagactccaactctaaatacttcactaccaattctggtaagttgtattatgcttatgatcagtgtgttttgagttacatggatgatatagagataagtgcaaatcgtgtttgtcgagagttaatggatataaacgctttggttgctcacaaactattgcataattatggattaggagataaatgtaagaatccaaaatgtagtattgtaggacacataagcccaacaatacaatcagctttagctagacgtcatcaagtgtctcatctaaaattatttcttttaatgcacccgtatagcgtctagctaaagctgattgtattgt
>Contig_60
ttattttgttcaagttcaacttaatttattcttaattgttaaatatgttcaatcctgatgacttaatgaaacaaataatctaattttgaatatttggcgtaatacattgtttacagaaattgggatcacgtcggtcaacgtgattctggtgagtcctctggattgaacatatttaacaattaagaataaattaagttgaacttgaacaaaataactcattagtgattaaccagtaggattgttgtaatttccttgagcataagcttcccaaacattggacccttcagtaatcgccaactcagcgttaggatctaggaatctatgtagccgaccgaactcatgactaaacgttttctgttcttctactgtcttaggtacacacctatatgatgaaacaccgctcttccaaccacaaaagacgcgtacacacttaggttgtttaacatatatacgcagtaaccttctatctactgacaagccattcgaattaggtacagtgctcatcgctcccttacttccaataataagatcgacaggttgtgttggcacagcgtctaaagaacttgaactcacaacttgaccatgtacatcaactaactgtgtataccatttagttggttgtccgatgacatcaactactaaattatacgtataagtcccagtgttgacaaagggaccaaacaaatgctcatatacactataagctcctattttcataaccggtgtcaattcaattattgtaggtgacgtttctaaagtgatgaaaccattaggtaccatgtgatttgaagaacccgcccctagtgatgtattaacttcattaattaacgtttccttacgttcagagtgtgtatttaacatttccgtctcatatttatgccaatcgatatacgatgtatcaacggtcaaatcatgcaaacagttgctgaaagcgttgtccacctcgggtttctcaacccgcatgcccaattcgaaatactcttcaaagtaaccaacgattgatgtactgtcaagtctattacttaatgattgtaaagccatagccatagctaagctatgtgcagcatcaactgacaaatgaaaatcgacgacgcgtttagctcctgcaatccctactactctaccacctgatatgatagtgtcgccaaat
>Contig_79
tgtgccactttggctactttatttgaagcatatgaattggtgaacttagcatcggacgtttaaactgcaaagtaagtatcaattaatcaggcaccaaggttggtaggaacaaccttgggcaccatcccaataaatcgataactacacgaatgaattatccagggtaacgtttaatataacatattaacaattttaacgtccgatgctaagttcaccaattcatatgcttcaaataaagtagccaaagtggcacatgtactctctgttgctggtaaattgaagcactgattggtgataaactcatcgaaatctctagctacaacaccatttaataagccagtcgttttagcacgtttaaatcctgcttcaacgacgcggaaattagttgaagtgtctttatccatagatcttggtgtgctagcagttattacgaaagtacgagttgtacgcgctggaacgttgaaataataagtgccagcgtttgaactgtgtaaaaataatctttgaacagcttgttgtgctgcttcacccaatctaccgtagatgaaaagtgtatcactcatgacttcaatcgaagttggtgatctaaaaatcatgttaatattgatcgcctcagcattattatttgtgaacgttgctatcatctcttgtctacccattaaagaatgcgctacattattcggtttttgtaagatgacaggaacagttgaacaaacataatcagccgacgccggtgtatcgcttgaagctaagctattacctaaagctatcttctcagcttgaggaacattgatgccgatgttttgagtcactgttgattgaatacaacgtactaataagtcagttctaattccacctctattaccgccaggtgcatgagttaacctttcacctgcaaaactttgataactattttcaagtttagactcattgttacgatttcgcaaaacagagacagctccttcatgccaatcattagctaggta
>Contig_98
aacgcttcttgtattgatctatcattgaaagtcaaatctattatttcacctttgtaaagattaacaatgtcgagtttaaaggaacataggactaataaagcaaactcaagaactttaattcgtagtccaaatgaagctccaccaacagatacaagtttattgaacaaaggtgaaataatagatttgactttcaatgatagatcaatacaagaagcgttatttcttggtccatcaatacaaggtttacctccaccgtcattaccgccaaattcatatggttaccattgtaatgggtcgttcaccacttatttactgagagaatcactaattaacgttagacatgtttttgctcactgtgcaccgaacaagagcaatggagtagctactaacgttgctaaatcagcggtagcggcaatatctactaatacagttgagcaattaagatattgtcagcttggttcattaagtggtgatcttccagatagatcttcaactttgatggtactttatgaatgtgacgttgtgggtacaacagcttcagatgatcttggtaaaatcaacattatttatcaaacttgcacttcatctgtctcgagttcattgacttggagagtatctaaagtatcgatgccaatacttagttatatatctaaaagtttatacgttacgaatacagacctaattccaatgcctggagttaaccttagcatcacttcttcagatctaacatctaaacttattactagaccaccgtttaatacaaaagtgttgttcttctgttgtgtacgtgatcgtgagcatacgccattaataaatagtctattcgctctaactaatgttcctaattccggttaaacttagacatatcga
>Contig_118
ctttgaaagagccagttgcaggtagaatggatgataatgtcatgttaactaatttatttgcgttgggtaagttaggtaggtatgataagccgaagtttaagtataaattctatcttactgagtataagaccacaggtatcgaatcaccatatttaggagcttgtgaaggtgttagaatggtacacaagatagttggtttggctgatgctaatgttaagatacttaacccagctgcacgtttgagtgctttattacgatcaagacctggtacacatccagcttatttgagtggtgaggatgtatttggtattttaagtagcagagttaatgctcaacagacatggattacaatacttgagcttcttgacttttcagcttcagtgatacctgacattattagattttgttcgagaaatatgcaccgttatttgactgataaggatgtcaacttaactgctattttcgataacacatcacgtacatatgatgtctcagctgagatgatcaaacaacgtgttaagatatcaggtagtgatagagctggaatggttttgacacgcggacttggtttagaaggtatgaagtatgtactttacatggctagacgcggtagatcagttaaagctagtacgacaccgacagctgttggtaatttaactataatagacgaggattagttactattaatatagatcgattgacgctaatctctaattcagtttttaaaactcaatgatgaactaaactgaattagagattagcgtcaatcgatctatattaatagta
>Contig_123
gcattgaaggaggtaaagcacgatacatagatagaaataatacgattggtgtttgcattaactcgaatccacaaggtgatcctttgattcaggccgtaattaatcatttagtaaccggggttgcgacttttccaggtagggtagatgtgtcaactagaaatctaactctttacaatgtaatagctgagaaagggtataacattgaaaccgacgatatgaactatgttttaacgttagcttgtattggtgttgagaatctaaattctgaacaacgacttagactaatgataataatgaaaatgatatcaataagagataataacttaatatggtataaaagtttaatcagagctaatccttggatgcgaaactttgatgtagattttgatttaacacagaacagtatcgaacgagttaacctaaacatagcgataatacaaagaggcgttaatcataccttgtctaaaccatatttagatgcaaatctcggacacgcacatcttaactctagatataacgatttgatgatatctaatcatttggataaacccagtttaaacagaataagtgacagacgtagttacacaactaactacatcaatgctttaagactatatggcgtaaatccaccatttatagatattgattaatatattgtaaaatgtgtacttaaatcctagctttagattgttaaagccggttgaaaccgtgcggcatttgtcagtattcgggcctttcctcttggggagctaccacattggctcggtatc
>Contig_124
taatccacgctttgcacataactcttgaagcatacctttaacattagtcataatgattttaaatacaaaataatgactaatgttaaaggtatgcttcaagagttatgtgcaaagcgtggattagacttgcctgtatatgaaaagctgtccaaagttggtcctgatcatgcgcccaccattactgttaaattaacggctaatggtattgaagttgttgaagccgctagttcgcgagcgcaagctgaaagattagccgctgcaacattatatgaaaagatgaaacatcttgaggtacatgatgaaaggaagagtgtttcaatcatgagtatattaatggtatcattcgctaacttgttaatcgataaaataacagacttgttttcgataaacaaacaggatattgtgttctgttctgatattgacgaaattaccgacgatgtgcattttgatccgactctaggtaatttaatatcaagtggtttaactgatcgtagtgcttggaacagattatataaattattatccgacttagcactggaaagtgggtttaattgcataatcagaaagaacggtaaaggtttgttatttagaagtttgcttgatgatgatttagtagcaagtgagtctttcaaaaataattctttgaatatatcatttaatacaactgaggataatgaggtcagtatgttatgttatgaaagatgtagtcaaggaagtggttcacccccctccactaacttgactttgttga
>Contig_145
gctcaaacgtattgaagataatattgctaagaataaattaactgaacatgatgatattgaagtagtcaaaagtgattatgaatcaatggctaataactttagtgagcaaattaaatttgacaacgctactgaccgagcattacacgacttttcgacgcagattaaaattgtggatagtgaacgtgagaaagagatgactgtacttttaggcgcagtgaatgataattcgcaagctataaataatattattaaagatgtgacagtgatcgataatatcgagaaagcgaatttaatactcgaaaaagtcatatctgtttcaagagctactgctaaaactgctgagatagctgctgatggtgttggggtggttccagtttttggaccttctgtcgctaatggagcaaaaatcgctgcccacaccgctgaaatggttgctaacacagctgaggccgtcaaggcttcaggtatacttaatgatttaaatgagacgtttaaagctataacttctgtacactcgagacccaatgatttaatcaaatcagctgttaaatcaactaacaacgccgttgatttggctgctaaattgaaagtcatgatagactcagctcgtcgtaagaatgatgtcggattaagtaaaatctcgatcccaagtatagttgtcaaatcaacagttgaatggcctagaataa
>Contig_168
agggatatattacacaagatgttttccttgattcacttgtgtctgagaagaactcatttagggagatgaaatatgttgacaaattgacaaccatatatgacattttcatgtctatgttaactcgtttcgctacgactggaccattgatggaattatttgtaagagatatcatactaattgagggtgtcaagatggggtatctgaactttataccaaccgttaagttgatcagcgcagtcggtgggcctgaaatgtgtccatcagctcctgaattaagaggaatggctaggtacatgcatgattacgacaaagataaatttgacactataaatagattgtttgctaccttacgtgaacgtaatggcaccgaggcttttagaagacaaattttacgtcaaatacgtgaagatgagatgatcaggaatgaaccattagtgtcaccactctggaatatacactttagacgtagaaatggagtcatagttaataatgatttagtagctgatacgtttaatgatataaagaagtttatgcctgaatacgtcgatatgaagttaaccgaggacttaatatcaactttgaaagagccagttgcaggtagaatggatgataatgtcatgttaactaattt
>Contig_208
ttactattactgctactactttatgaatacaaaatggtttatcgtttttacaaccactagctgaaacagctgatatcatattatatcttgcgtttgacatcttgattgttttccgacttgtttactaacaaagttcaaatttaatctagtaagggttgtaaaaacgataaaccattttgtattcataaagtagtagcagtaatagtaatcgttgtttcatctggaattaccgtagttaatcagattggtcagaagaaattatcaactgatgattattttgttttgtctttagtttgtgatgctgttagtaatattattgtggtcggtctatctgttgtgggaatgaccgccagctcaaagaccaagcaagtattaactgatggtggtgaaaatgcgattgagcttaatcatatgccaaaacgtattgttaaaaagttactgaaagaagagaacagacatggagctgagtttgttaaatcgataggtaatgatttaaaggatttgaagaataatgataataagcctgatccttcagcgccaccaaa
>Contig_383
gtatagcgtctagctaaagctgattgtattgttgggcttatgtgtcctacaatacaatcagctttagctagacgctatacgggtgcattaaaagaaataattttagatgagacacttgatgacgtagatgacggtgttgagactagtactattgttagcgagccggccaaagacgtaccattatcatccgacgctagaatggttaaaggtgataatagttatatgtacatgtcagtaaaagataagacgcatgttgttacctcatcaaacagattggcgaggtataagagtgttagaaaaacggaagacggtgcaccatcgtcgactgttgttgtttccaactcagatgacgttattaaggttgatgacattgatatcgacaatatcagcattgcttcgagttccaagtcagttg
>Contig_720
atacaacaactgttagaacaaagacttttcagttttagttgcaaatggtttcgacaatatcagcattgcttcgagttccaagtcagttgatgagtataagtcgaaaccatttgcaactaaaactgaaaagtctttgttctaacagttgttgtatgttactttctgagggggggcggaccgcacatccaagctcccgatgattgaagctctttcaatggttaaggctgtctgaccaacagctaggtccaaatgagattaatccctagctgttggtcagacagccttaaccattgcttcgagttccaagtcagttgatgagtataagtcgaaaccatttgcaact
>Contig_763
gtacatcaggcacaggaaaacatacttcgttcacaaactcattgaagcaggtacttaatgacgacaatttgaatcataatgataaagtaaccatactattatcacaaagtagccttttgaagaattttcaggtcgatgatttgttgactctagtccggtcaactataactgacaccgactctcaagtacgcatagattacgattaggtcatgatagttgcaatcttagcaacgatcatgacctaatcgtaatctatgcgtacttgagagtcggtgtc
>Contig_766
actattatcacaaagtagccttttgaagaattttcaggtcgatgatttgttaactactgaatggagtgatctcagccgccttcacaaacctccgccgaagcgtgggatttactgtgggacgaacctgccgatagttgcaatcttagcaacgatcatgacctaatcgtaatctatgcgtacttgagagtcggtgtcagttatagttgaccggactagagtcaacaaatcatcgacctgaaaattcttcaaaaggctactttgtgataatagtatgg
>Contig_770
aggttcgtcccacagtaaatcccacgcttcggcggaggtttgtgaaggcggctgaatggagtgatctcagccgccttcacaaacctccgccgaagcgtgggatttactgtgggacgaacctgccgatagttgcaatcttagcaacgatcatgacctaatcgtaatctatgcgtacttgagagtcggtgtcagttatagttgaccggactagagtcaacaaatcatcgacctgaaaattcttcaaaaggctactttgtgataatagtatgg
>Contig_776
ggacttggtttagaaggtatgaagtatgtactttacatggctagacgcggtagatcagttaaagctagtacgacaccgacagctgttggtaatttaactataatagacgaggattagttactattaatatagatcgattgacgctaatctctaattcagtttagttcaattaccaacagctgtcggtgtcgtactagctttaactgatctaccgcgtctagccatgtaaagtacatacttcataccttctaaaccaagtcc
>Contig_780
atttgacgtaaaatttgtcttctaaaagcctcggtgccattacgttcacgtaaggtagcaaacaatctatttatagtgtcaagttgatcagcgcagtcggtgggcctgaaatgtgtccatcagctcctgaattaagaggaatggctaggtacatgcatgattacgacaaagataaatttgacactataaatagattgtttgctaccttacgtgaacgtaatggcaccgaggcttttagaagacaaattttacgtcaaat
>Contig_781
gtgataatagttatacgtacatgtcagtaaaagataaaacgcatgttgttacctcgccaatctgtttgatgaggtaacaacatgcgttttatcttttactgacatgtacgtataactattatcacctttaaccattctagcgtcggatgataatggtacgtctttggccggctcgctaacaatagtactagtctcaacaccgtcatctacgtcatcaagtgtctcatctaaaattatttcttttaatgcacccgtat
>Contig_787
atctctgttcttttcatatattcaattaattctcccaagctcgagatcgttaagacctccgtggtactcgacattttgctgaattttctaggtagggtagatgtgtcaactagaaatctaactctttacaatgtaatagctgagaaagggtataacattgaaaccgacgatatgaactatgttttaacgttagcttgtattggtgttgagaatctaaattctgaacaacgacttagactaatgataa
>Contig_790
tttagctcctgcaatccctactactctaccacctgatatgatagtgtcgccaaatccatctgaatcaacgttaccatactgtttcttcacttgataactgattgatgtatttttaacttcaataatcaccccaactgaaccatttgacggatgtagtttataaacacaatgtgtatcataaacatcaattattctaggccattcaactgttgatttgacaactatacttgggatcgagatttt
>Contig_804
attgacgctaatctctaattcagtttagttcatcattgagttttaaaaactgaatgatgaactaaactgaattagagattagcgtcaatcgatctatattaatagtaactaatcctcgtctattatagttaaattaccaacagctgtcggtgtcgtactagctttaactgatctaccgcgtctagccatgtaaagtacatacttcataccttctaaaccaagtcc
>Contig_811
cgaagtttaatttcatagtttaagtcaacttaacgatgcaaacgcaataaatgcaggcaatcgagactaacgcatcacgagacgtctggccgaggcttgaggcaccaggccctccacctattcaacccggtcatagtgaatagtgcgttagtctcgattgcctgcatttattgcgtttgcatcgttaagttgacttaaactatgaaattaaacttcg
>Contig_813
ctctagtccggtcaactataactgacaccgactctcaagtacgcatagattacgattaggtcatgatcgttgctaagattgcaactatcggcaggttcgtcccacagtaaatcccacgcttcggcggaggtttgtgaaggcggctgagatcactccattcagtacctgcttcaatgagtttgtgaacgaagtatgttttcctgtgcctgatgtac
>Contig_826
gcctggtgcctcaagcctcggccagacgtctcgtgatgcgtttttggaattcaaaaaacgcatcacgagacgtctggccgaggcttgaggcaccaggccctccacctattcaacccggtcatagtgaatagtgcgttagtctcgattgcctgcatttattgcgtttgcatcgttaagttgacttaaactatgaaattaaacttcg
>Contig_842
caactataactgacaccgactctcaagtacgcatagattacgattaggtcatgatcgttgctaagattgcaactatcggcaggttcgtaatctatgcgtacttgagagtcggtgtcagttatagttgaccggactagagtcaacaaatcatcgacctgaaaattcttcaaaaggctactttgtgataatagtatgg
>Contig_849
cttggagtaggtaaacttcctgatgcatatagaacgaacgtctttaagataactgaatctggtgataaaatctttcttggtacgttaattaacaagttgtttaaaccgcaaattgatttaagtaagataaaagatgaacgcttgttaagatgcgttgagtatgataatggttggtatcagttatgtgtcaa
>Contig_853
tggtaacccaaatgaaggggatggatcctacctgttatcaacacttaactctgagatcgactttctaaaataagaggttttactaagtcagttgtcacaataaatgattgcccagtacggttatcggttatcaaacttttacctgcaaactcacttttaagttcaaaagactcatctatcttatcg
>Contig_867
gaatttgagaattgtttaatcgatgatttgaaaactattgataagtgggaaaagcaacagttatcttaaagacgttcgttctatatgcatcaggaagtttacctactccaagtatgaattcggtcacttcagatccgtataactcatcgtaaacagacaactgttgcttttcccactta
>Contig_879
ttacagtagaccaaatgcaatttcagcattaagtgcatcgggattcaggggttatgtgcctgacagttctgtcagttcagcactgatcccacgtcttgttgtcaccaatgatcgtgagcacgtcttggctggacggctcaaacgtattgaagataatattgctaagaat
>Contig_888
tgcaactttatccagttaaaactagtttttatcatgtcaaattgttctgtcttaaaattcataagagtagttagatacagtagagcactgtcaacggctagataatgactatggaaaccatgccatactctacttccagatttacgttcatatccagctttagga
>Contig_902
ttaattcaggagctgatggacacatttcaggcccaccgactgcgctgatcaacttaacggttggtataaagttcagataccccatcttgacactataaatagattgtttgctacattacgttcacgtaaggtagcaaacaatctatttatagtgtcaa
>Contig_907
atattaaacgtccgatgctaagttcaccaattcatatgcttcaaataaagtagccaaagtggcacatgtactctctgttgctggtaaattgaagcactgattggtgataaactcatcgaaatctctagctacaacaccatttaataagccagtcg
>Contig_911
tgttatacattgtaacgagcgagagtacatactcgttacaatgtacgcatatcgaatatgattattagtattctaaagagaattagtaaaactatccctactaaacagttggcgaagtacatgacgggatgatttttgaacaaacatagttctt
>Contig_923
gaaaaaagaaaggaaagaggagggagaagaggagaggagaaaaaaaagggggaagagagaagggagggagagagatggaaggggggggaaaagaggaattgtgttagaaggtatgaagtatgtactttacatggctagacgcggtagatc
>Contig_932
aacaaatcatcgacctgaaaattcttcaaaaggctactttgtgataatagtatggttactttatcattatgattcaaattgtcgtcattaagtacctgcttcaatgagtttgtgaacgaagtatgttttcctgtgcctgatgtac
>Contig_943
ttaattcaggagctgatggacacatttcaggcccaccgactgcgctgatcaacttaacggttggtataaagttcagataccccatcttgacactataaatagattgtttgctaccttacgtgaacgtaatgtagcaaacaa
>Contig_945
tgcaatatatactaattggctcagtcttaggactatcttatggtattaaaagatacattatggaaattgaatctaatatacttaatcctaaagctggatatgaacgtaaatctggaagtagagtatggcatggtttccat
>Contig_954
agtgtatgcttgaggctttcgagaatataattcatgatccaatttttaattcttctctccttctcttctcctttttctctctcccccccccttttttttctcttccttcctccccttcctttcccctttcccttt
>Contig_957
gaaagatgtagtcaaggaagtggttcacccccctccactaacttgactttgttgagaaggttaactgctgatctagttagtacatcaggcacaggaaaacatacttcgttcacaaactcattgaagcaggtact
>Contig_961
tcccacttatcaatagttttcaaatcatcgattaaacaattctcaaattctaagtctagcatcctaccatcataaatgaatttgagaattgtttaatcgatgatttgaaaactattgataagtgggaaaagc
>Contig_963
cattacgttcacgtaaggtagcaaacaatctatttatagtgtcaagatggggtatctgaactttataccaaccgttaagttgatcagcgcagtcggtgggcctgaaatgtgtccatcagctcctgaattaa
>Contig_965
cttgagagtcggtgtcagttatagttgaccggactagagtcaacaaatcatcgacaccgactctcaagtacgcatagattacgattaggtcatgatcgttgctaagattgcaactatcggcaggttcgt
>Contig_979
attcgctctaactaatgttcctaattccggttaaacttagacatatcgattgcttgcttgtattaactcgaaagttcaaggggctggtgagaccccccaaaagcaatcgatatgtctaagtt
>Contig_980
aagtgttgataacaggtaggatccatccccttcatttgggttaccactttgggtcgttttcttcgttccaaaccaaataagacccaaagtggtaacccaaatgaaggggatggatcctacct
>Contig_995
taattcatgtttcaagcagtattcaattaaatgacttaaaccaatagcagtaatctgatagcttgtctcagtaccaccacaaactttcaatatgcgagttaggtcatccaaacatt
>Contig_1001
caaacttttacctgcaaactcacttttaagttcaaaagactcatctatcttatcgtattttggtggcgctgaaggatcaggcttattatcattattcttcaaatcctttaaat
>Contig_1006
tcaacaaagtcaagttagtggaggggggtgaaccacttccttgactacatctttcataacaaatcatcgacctgaaaattcttcaaaaggctactttgtgataatagtatgg
>Contig_1007
caaaataatgactttctgcaaaaattccgtttaagtttgacagttcagatttcaattcctgtatatgaaaagctgtccaaagttggtcctgatcatgcgcccaccattactg
>Contig_1013
cgtaatctatgcgtacttgagagtcggtgtcagttatagttgaccggactagagttaacaaatcatcgacctgaaaattcttcaaaaggctactttgtgataatagtatgg
>Contig_1014
aaagttttcaattgagctgaagtctcattcaccagtgaggttgtacgttcaatagaattttaacgatcgtttaatcatgaatactattgaacgtacaacctcactggtgaa
>Contig_1015
atatcatactaattgagggtgtcaagatggggtatctgaactttataccaaccgtcaagttgatcagcgcagtcggtgggcctgaaatgtgtccatcagctcctgaattaa
>Contig_1016
ttgtttgctacattacgttcacgtaaggtagcaaacaatctatttatagtgtcaagtttatctttgtcgtaatcatgcatgtacctagccattcctcttaattcaggagct
>Contig_1023
gtgtagttatcgatttattgggatggtgcccaaggttgttcctaccaaccttggtcaccatcccaataaatcgataactacacgaatgaattatccagggtaacgtttaa
>Contig_1024
ttgtattgatctatcattgaaagtcaaatctattatttcacctttgttcaataaatttgtaaagattaacaatgtcgagtttaaaggaacataggactaataaagcaaac
>Contig_1027
gtaccattcaattatgagtaccgtatacattcaggtgatagtagtacagtcagttaaaagcaatttgttaatcttgatacaaatggagtaaccttaggtgagttggagtg
>Contig_1028
gtaatgaaccgcctaccagctaaagatcctagcgttttagctcggattgaagctgtattgaggatgaaggatgaattgacgtttaagggtcatttcactaaagagtgcaa
>Contig_1037
caaaatggagttagctttctcatcattcagtgaactaccattgacttccttcctgataacggttgataagtttgtttgtaatgcctaatagaagaaataatagaggaaa
>Contig_1039
tgttcttttcatatattcaattaattctcccaagctcgagatcgttaagacctcgcattgaaggaggtaaagcacgatacatagatagaaataatacgattggtgtttg
>Contig_1040
ctcccaagctcgagatcgttaagacctccgtggtactcgacattttgctgaatttatgaaaagaacagagatagatcatattatcacgaattcagttggatctaggcgt
>Contig_1041
aacatttctgcttgttaaagaaagagttcaaattagcaaacagactttgtttcggtttaatcatgaatactattgaacgtacaacctcactggtgaatgagacttcagc
>Contig_1049
atgccaatcattagctaggtatttcgttgtacgagcaaatttacgcaacgaactacctagctaatgattggcatgaaggagctgtctctgttttgcgaaatcgtaaca
>Contig_1050
tcatatttacatgtacaaacgaacttaataaaggttgttaccccgcaaccgttagcgcaagcactaccacatgcttacgtagaggtttgcactaacggttgcggggta
>Contig_1051
acaaacgaacttaataaaggttgttaccccgcaaccgttagtgcaaacctctacgcaagcactaccacatgcttacgtagaggtttgcactaacggttgcggggtaac
>Contig_1053
ctgttaacgcctgtaacttttacatctttagaagcttttcctctattatttcttcattagaggataacggttgataagtttgtttgtaatgcctaatagaagaaataa
>Contig_1054
catcctctacaaaaaacataattagcaaacgttttaaaattaagcaatcttgaaattttaaaacgtttgctaattatgttttttgtagaggatgacacttcttgtatt
>Contig_1055
tcattcaccagtgaggttgtacgttcaatagtattcatgattaaacgatcgttaatactattgaacgtacaacctcactggtgaatgagacttcagctcaattgaaaa
>Contig_1056
cattagtcataatgattttaaatacaaaataatgactttctgcaaaaattccgttgaaatctgaactgtcaaacttaaacggaatttttgcagaaagtcattattttg
>Contig_1059
acccagcagctgatcgacggacacgtactcggtgtggtaaccgaggccaaaagcgttttttaaactcattaggtaaaaccgcttttggcctcggttaccacaccgagt
>Contig_1062
cattcaccagtgaggttgtacgttcaatagtattcatgattaaacgatcgttaaagtcatttaattgaatactgcttgaaatatgaattaccaagtgacgcacgcttg
>Contig_1065
tgtaatagctgagaaagggtataacattgaaaccgacgatatgaactatgttttatcattagtctaagtcgttgttcagaatttagattctcaacaccaatacaagc
>Contig_1066
attaatgcaatcgactttctcactaatttacaggatggcttgactacccattctgtaaattagtgagaaagtcgattgcattaattcctccatcatcagcaaactca
>Contig_1068
gcattgcttcgagttccaagtcagttgatgagtataagtcgaaaccatttgcaacaaagacttttcagttttagttgcaaatggtttcgacttatactcatcaactg
>Contig_1069
cagatccgtataactcatcgtaaacagacaactgttgcttttcccacttatcaattgtttaatcgatgatttgaaaactattgataagtgggaaaagcaacagttgt
>Contig_1070
tgggatggtgcccaaggttgttcctaccaaccttggtgcctgattaattgatactacacgaatgaattatccagggtaacgtttaatataacatattaacaatttta
>Contig_1071
aacttttacatctttagaagcttttcctctattatttcttctattaggcattacaggaaggaagtcaatggtagttcactgaatgatgagaaagctaactccatttt
>Contig_1072
ggtagttttcgttgttttatttgggtgactgattcattatatgtatgtttacacgtgtccgtcgatcagctgctgggttgaaacaacagcctctctatgaacccgtg
>Contig_1074
gatggtgcccaaggttgttcctaccaaccttggtgcctgattaattgatacttacacgaatgaattatccagggtaacgtttaatataacatattaacaattttaac
>Contig_1075
ggacttggtttagaaggtatgaagtatgtactttacatggctagacgcggtagattagttaaattaccaacagctgtcggtgtcgtactagctttaactgatctacc
>Contig_1076
tcatatacaggcaagtctaatccacgctttgcacataactcttgaagcataccttaaacggaatttttgcagaaagtcattattttgtatttaaaatcattatgact
>Contig_1079
tttggacagcttttcatatacaggcaagtctaatccacgctttgcacataactctgaactgtcaaacttaaacggaatttttgcagaaagtcattattttgtattta
>Contig_1080
tgattttaaatacaaaataatgactttctgcaaaaattccgtttaagtttgacagaaagtcattattttgtatttaaaatcattatgactaatgttaaaggtatgct
>Contig_1082
ggttgttcctaccaaccttggtgcctgattaattgatacttactttgcagtttaacgtttaatataacatattaacaattttaacgtccgatgctaagttcaccaat
>Contig_1083
gcaaacctctacgtaagcatgtggtagtgcttgcgctttgttgaagaaaaactgatcattaatgtaaatagcttcatcatctgcactggtatacttaactttatact
>Contig_1087
ccatagctaagctatgtgcagcatcaactgacaaatgaaaatcgacgacgcttttagctcctgcaatccctactactctaccacctgatatgatagtgtcgccaaat
>Contig_1089
tgagcgaagtttaatttcatagtttaagtcaacttaacgatgcaaacgcaataaacgcatcacgagacgtctggccgaggcttgaggcaccaggccctccacctatt
>Contig_1096
tcctaccaaccttggtgcctgattaattgatacttactttgcagtttaaaaccgactggcttattaaatggtgttgtagctagagatttcgatgagtttatcaccaa
>Contig_1098
tgaactatgttttaacgttagcttgtattggtgttgagaatctaaattctgaacaccaatacaagctaacgttaaaacatagttcatatcgtcggtttcaatgtta
>Contig_1099
ggccattttagaagcaattaacgtaagcgaacgtgtaatgaaccgcttaccagcttcaatccgagctaaaacgctaggatctttagctggtaagcggttcattaca
>Contig_1100
catgtttaataatgtcaattatactcgaatgaacagccctaggatctataagtaatcattactcattgtataaaagatttttaaacaaagaaaactgtttacttat
>Contig_1104
tagtctattcgctctaactaatgttcctaattccggttaaacttagacatatcgaaagttcaaggggctggtgagaccccccaaaagcaatcgatatgtctaagtt
>Contig_1106
ctgaagtctcattcaccagtgaggttgtacgttcaatagtattcatgattaaacgtacaacctcactggtgaatgagacttcagctcaattgaaaactttggtttc
>Contig_1109
attagtaaaactatccctactaaacagttggcgaagtacatgacgggatgattttactaattctctttagaatactaataatcatattcaatatgttatacattgt
>Contig_1110
attgttaatatgttatattaaacgttaccctggataattcattcgtgtagttatcaattaatcaggcaccaaggttggtaggaacaaccttgggcaccatcccaat
>Contig_1111
ttggaaaccaaagttttcaattgagctgaagtctcattcaccagtgaggttgtactgagacaagatatcagattactgctattggtttaagtcatttaattgaata
>Contig_1112
acggacacgtactcggtgtggtaaccgaggccaaaagcggttttacctaatgagtacgtgtccgtcgatcagctgctgggttgaaacaacagcctctctatgaacc
>Contig_1113
agtttgctttattagtcctatgttcctttaaactcgacattgttaatctttacaatgtcgagtttaaaggaacataggactaataaagcaaactcaagaactttaa
>Contig_1115
gcaaccgttagtgcaaacctctacgtaagcatgtggtagtgcttgcgctttgttgcggggtaacaacctttattaagttcgtttgtacatgtaaatatgatcatta
>Contig_1117
gttgatgacattgatatcgacaatatcagcattgcttcgagttccaagtcagttggtcagacagccttaaccattgaaagagcttcaatcatcgggagcttggatg
>Contig_1119
tgatgactctgaatctgagtgagtgttagtcttatcatcattggtagttttcgttttttaaactcattaggtaaaaccgcttttggcctcggttaccacaccgagt
>Contig_1123
tccatcagctcctgaattaagaggaatggctaggtacatgcatgattacgtcaaagataaatttgacactataaatagattgtttgctaccttacgtgaacgtaat
>Contig_1129
tcctaccaaccttggtgcctgattaattgatacttactttgcagtttaaaaccgatgctaagttcaccaattcatatgcttcaaataaagtagccaaagtggcaca
>Contig_1134
ggtaggatgctagacttagaatttgagaattgtttaaaattcatttatgatggtaggatgctagacttagaatttgagaattgtttaaaattcatttatgatggta
>Contig_1135
ttgacacataactgataccaaccattatcatactcaacgcatcttaacaagcgttgagtatgataatggttggtatcagttatgtgtcaagatacaacaagccat
>Contig_1136
ggccattttagaagcaattaacgtaagcgaacgtgtaatgaaccgcctaccagcttcaatccgagctaaaacgctaggatctttagctggtaggcggttcattac
>Contig_1138
aggcaagtctaatccacgctttgcacataactcttgaagcatacctttaacattatgactaatgttaaaggtatgcttcaagagttatgtgcaaagcgtggatta
>Contig_1139
atcatcatgttcagttaatttattcttagcaatattatcttcaatacgtttgagcacgtcttggctggacggctcaaacgtattgaagataatattgctaagaat
>Contig_1142
aggtaggatccatccccttcatttgggttaccactttgggtcttatttggtttggtggcgctgaaggatcaggcttattatcattattcttcaaatcctttaaat
>Contig_1143
ccaatcgtattatttctatctatgtatcgtgctttacctccttcaatgctaggtcttaacgatctcgagcttgggagaattaattgaatatatgaaaagaacaga
>Contig_1145
tccctaatacaagaagtgtcatcctctacaaaaaacataattagcaaacgtttcaagattgcttaattttaaaacgtttgctaattatgttttttgtagaggatg
>Contig_1146
ttatttcttctattaggcattacaaacaaacttatcaaccgttatcctctaatgatgagaaagctaactccattttggatgaagctttcaatgcacgtcaagtta
>Contig_1147
gcagctgatcgacggacacgtactcggtgtggtaaccgaggccaaaagcggttttttaaactcattaggtaaaaccgcttttggcctcggttaccacaccgagta
>Contig_1154
cttacgtgaacgtaatggcaccgaggcttttagaagacaaattttacgtcaaattagttaacatgacattatcatccattctacctgcaactggctctttcaaag
>Contig_1163
tatttcacctttgttcaataaacttgtatctgttggtggagcttcatttggactaataaagcaaactcaagaactttaattcgtagtccaaatgaagctccacc
>Contig_1165
gcggtagatcagttaaagctagtacgacaccgacagctgttggtaatttaactaaactgaattagagattagcgtcaatcgatctatattaatagtaactaatc
>Contig_1166
cgcttcttgtattgatctatcattgaaagtcaaatctattatttcacctttgtaatgggtcgttcaccacttatttactgagagaatcactaattaacgttaga
>Contig_1168
gatccaactgaattcgtgataatatgatctatctctgttcttttcatatattcagttggatctaggcgtttaatggaactgtcgcgacctagcattgaaggagg
>Contig_1171
catgtacatataactattatcacctttaaccattctagcgtcggatgataatggtgataatagttatatgtacatgtcagtaaaagataagacgcatgttgtta
>Contig_1172
gatccaactgaattcgtgataatatgatccatctctgttcttttcatatattcagttggatctaggcgtttaatggaactgtcacgaccttgcattgaaggagg
>Contig_1175
tagccatagctaagctatgtgcagcatcaactgacaaatgaaaatcgacgacgctgtgccaacacaacctgtcgatcttattattggaagtaagggagcgatga
>Contig_1176
ttgcaaatggtttcgacttatactcatcaactgacttggaactcgaagcaatggtgataatagttatatgtacatgtcagtaaaagataagacgcatgttgtta
>Contig_1178
atttaattgaatactgcttgaaatatgaattaccaagtgacgcacgcttgttaaaatcattcattttcatcatatttagtatattcgacaaagttgattcacgc
>Contig_1182
gcactgctgtaccttgaattattcgaatttgagtaactatacaatgccacactatatttaggtgtgactaatagattcgttaaacccatatctaatagtgtgg
>Contig_1183
aataaatgcaggcaatcgagactaacgcactattcactatgaccgggttgaatagtgcgttagtctcgattgcctgcatttattgcgtttgcatcgttaagtt
>Contig_1184
cttttcctctattatttcttctattaggcattacaaacaaacttatcaaccgttaacaggaaggaagtcaatggtagttcactgaatgatgagaaagctaact
>Contig_1185
gaaaatcacctcgtcatatcaggtaagcgatctgtggctggtaatataaaaggagttcttctcagacacaagtgaatcaaggaaaacatcttgtgtaatatat
>Contig_1188
caatcgatatacgatgtatcaacggtcaaatcatgcaaacagttgctgaaagcgtcgtcgattttcatttgtcagttgatgctgcacatagcttagctatggc
>Contig_1189
tgtgtccatcagctcctgaattaagaggaatggctaggtacatgcatgattacgttcacgtaaggtagcaaacaatctatttatagtgtcaaatttatctttg
>Contig_1194
ctaaatatgatgaaaatgaatgactttaacaagcgtgcgtcacttggtaattcatgtttcaagcagtattcaattaaatgacttaaaccaatagcagtaatc
>Contig_1195
tacatcatctatctcagttccattcattaaatcatgacgtggcacaaatagatgatgtaagttatggaactttatccgatatgtcttacgaagtttgtgcac
>Contig_1196
tcagccgccttcacaaacctccgccgaagcgtgggatttactgtgggacgaacctgccgatagttgcaatcttagcaacgatcatgacctaatcgtaatcta
>Contig_1198
gcgtgaatcaactttgtcgaatatactaaatatgatgaaaatgaatgattttaacgatcgtttaatcatgaatactattgaacgtacaacctcactggtgaa
>Contig_1201
tgcagccgtgctcctcaacacagctgtcctgttcgctctttcagttccaatcttgtattagggagtttgataggttgttgaaaattgtagaattcagttatt
>Contig_1203
ggagttagctttctcatcattcagtgaactaccattgacttccttcctgttaacgcctgtaacttttacatctttagaagcttttcctctattatttcttc
>Contig_1204
agtataaagttaagtataccagtgcagatgatgaagctatttacattaatgatcatatttacatgtacaaacgaacttaataaaggttgttaccccgcaac
>Contig_1205
atgccaatcattagctaggtatttcgttgtacgagcaaatttacgcaacgaactatcgttacctaaagtgtctaccaaacccccctctaacaaatgtgctg
>Contig_1206
tagtacgacaccgacagctgttggtaatttaactataatagacgaggattagttaaattaccaacagctgtcggtgtcgtactagctttaactgatctacc
>Contig_1213
tccatcagctcctgaattaagaggaatggctaggtacatgcatgattacgtcaaatttatctttgtcgtaatcatgcatgtacctagccattcctcttaa
>Contig_1217
acatgcatgattacgacaaagataaatttgacactataaatagattgtttgctacattacgttcacgtaaggtagcaaacaatctatttatagtgtcaa
>Contig_1218
gtactactatcacctgaatgtatacggtactcataattgaatggtacaccatacaattatgagtaccgtatacattcaggtgatagtagtacagtcagt
>Contig_1222
cttacgtgaacgtaatggcaccgaggcttttagaagacaaattttacgtcaaatttatctttgtcgtaatcatgcatgtacctagccattcctcttaa
>Contig_1223
caaacaccaatcgtattatttctatctatgtatcgtgctttacctccttcaatgcaaggtcgtgacagttccattaaacgcctagatccaactgaat
>Contig_1230
gttaagttgacttaaactatgaaattaaacttcgctcatccacaagtaggtaattactatatttattagccaaatttaacaactgcaactttatcc
>Contig_1231
ggataaagttgcagttgttaaatttggctaataaatatagtaattacctacttgtagatgaacgaagtttaatttcatagtttaagtcaacttaac
>Contig_1232
tgttcttttcatatattcaattaattctcccaagctcgagatcgttaagacctcgagcttgggagaattaattgaatatatgaaaagaacagagat
>Contig_1233
tgagctgaagtctcattcaccagtgaggttgtacgttcaatagtattcatgattactgctattggtttaagtcatttaattgaatactgcttgaaa
>Contig_1234
gcaaacctctacgtaagcatgtggtagtgcttgcgctttgttgaagaaaaactgactgtactactatcacctgaatgtatacggtactcataattg
>Contig_1237
atgtgtccatcagctcctgaattaagaggaatggctaggtacatgcatgattacgacaaagataaatttgacactataaatagattgtttgctac
>Contig_1239
ggaataactgaattctacaattttcaacaacctatcaaactccctaatacaagatatgtcataccacaaggtactaattctttatttcaaaaagt
>Contig_1241
ggaataactgaattctacaattttcaacaacctatcaaattccctaatacaagattgcttaattttaaaacgtttgctaattatgttttttgtag
>Contig_1248
ctacaaaaaacataattagcaaacgttttaaaattaagcaatcttgtattagggagtttgataggttgttgaaaattgtagaattcagttatt
>Contig_1259
ccaatcgtattatttctatctatgtatcgtgctttacctccttcaatgctaggtcgcgacagttccattaaacgcctagatccaactgaat
>Contig_1260
ttaagacagaacaatttgacatgataaaaactagttttaactggataaagttgcatcgttaagttgacttaaactatgaaattaaacttcg
>Contig_1264
tgaatatatgaaaagaacagagatggatcatattatcacgaattcagttggatctaggcgtttaatggaactgtcacgaccttgcattga
>Contig_1267
atctaccgcgtctagccatgtaaagtacatacttcataccttctaaaccaagtccgcgtgtcaaaaccattccagctctatcactacct
>Contig_1268
tagttcgttgcgtaaatttgctcgtacaacgaaatacctagctaatgattggcatgaaggagctgtctctgttttgcgaaatcgtaaca
>Contig_1269
acaagtaggtaattactatatttattagccaaatttaacaactgcaactttatccagttaaaactagtttttatcatgtcaaattgttc
>Contig_1272
attcgctctaactaatgttcctaattccggttaaacttagacatatcgattgcttttggggggtctcaccagccccttgaactttcga
>Contig_1275
tccattaaacgcctagatccaactgaattcgtgaatatatgaaaagaacagagatagatcatattatcacgaattcagttggatct
>Contig_1276
tccattaaacgcctagatccaactgaattcgtgaatatatgaaaagaacagagatggatcatattatcacgaattcagttggatct
>Contig_1278
gaattctacaattttcaacaacctatcaaactccctaatacaagaagtgtcatcccacaaggtactaattctttatttcaaaaagt
>Contig_1279
gaattctacaattttcaacaacctatcaaattccctaatacaagaagtgtcatcccacaaggtactaattctttatttcaaaaagt
>Contig_1281
cgtaatcatgcatgtacctagccattcctcttaattcaggagctgatggacacatttcaggcccaccgactgcgctgatcaactt
>Contig_1282
tccctaatacaagaagtgtcatcctctacaaaaaacataattagcaaacgttttttgtagaggatgacacttcttgtattaggga
>Contig_1283
gttaagacctccgtggtactcgacattttgctgaatatatgaaaagaacagagatagatcatattatcacgaattcagttggatc
>Contig_1285
gttaagacctccgtggtactcgacattttgctgaatatatgaaaagaacagagatggatcatattatcacgaattcagttggatc
>Contig_1289
tcaatgctaggtcgcgacagttccattaaacgcctagatccaactgaattcgtgataatatgatctatctctgttcttttcata
>Contig_1290
cgaagtttaatttcatagtttaagtcaacttaacaactgcaactttatccagttaaaactagtttttatcatgtcaaattgttc
>Contig_1292
tgattgtattgttgggcttatgtgtcctacaatacaatcagctttagctagacgccatacgggtgcattaaaagaaataattt
>Contig_1297
cagatccgtataactcatcgtaaacagacaactgttgcttttcccacttatcaatagttttcaaatcatcgattaaacaatt
>Contig_1305
tctcaaataaatcatcaatgattcatttgagaacagctaatcataatcagtttttgtctgctttattcgaaatgtatta
>Contig_1311
aaattatttcttttaatgcacccgtatagcgtctagctaaagctgattgtattgttgggcttatgtgtcctacaatac
>Contig_1312
gtattgtaggacacataagcccaacaatacaatcagctttagctagacgccatacgggtgcattaaaagaaataattt
>Contig_1313
ctgaattcgtgataatatgatctatctctgttcttttcatatattcaattaattcagttggatctaggcgtttaatgg
>Contig_1314
ccattaaacgcctagatccaactgaattaattgaatatatgaaaagaacagagatggatcatattatcacgaattcag
>Contig_1315
tccctaatacaagaagtgtcatcccacaaggtactaattctttatttcaaaaagtaggttacttcaagattggaactg
>Contig_1322
acgtcatcaagtgtctcatctaaaattatttcttttaatgcacccgtatggcgtctagctaaagctgattgtattgt
>Contig_1323
acaaacgaacttaataaaggttgttaccccgcaaccgttagtgcaaacctctacgtaagcatgtggtagtgcttgcg
>Contig_1332
atcatcatgttcagttaatttattcttagcaatattatcttcaatacgtttgagccgtccagccaagacgtgctca
>Contig_1333
aattacctacttgtggatgagcgaagtttaatttcatagtttaagtcaacttaacaactgcaactttatccagtta
>Contig_1334
aattacctacttgtagatgaacgaagtttaatttcatagtttaagtcaacttaacaactgcaactttatccagtta
>Contig_1337
taacggttgataagtttgtttgtaatgcctaatagaagaaataatagaggaaaagcttctaaagatgtaaaagtt
>Contig_1338
ttcttttcatatattcaattaattcagttggatctaggcgtttaatggaactgtcgcgacctagcattgaaggag
>Contig_1339
ttcttttcatatattcaattaattcagttggatctaggcgtttaatggaactgtcacgaccttgcattgaaggag
>Contig_1346
aaaaacataattagcaaacgttttttgtagaggatgacacttcttgtattagggagtttgataggttgttgaaa
>Contig_1347
atctctgttcttttcatatattcagcaaaatgtcgagtaccacggaggtcttaacgatctcgagcttgggagaa
>Contig_1348
tttcaacaacctatcaaattccctaatacaagaagtgtcatcctctacaaaaaacgtttgctaattatgttttt
>Contig_1351
tagaagcaattaacgtaagcgaacgtgtaatgaaccgcctaccagctaaagatcctagcgttttagctcggat
>Contig_1359
tttttctaacactcttatacctcgccaatctgtttgatgaggtaacaacatgcgttttatcttttactgaca
>Contig_1360
tttcaacaacctatcaaattccctaatacaagaagtgtcatcctctacaaaaaacataattagcaaacgttt
>Contig_1363
cattgaaagcttcatccaaaatggagttagctttctcatcattcagtgaactaccattgacttccttcctg
>Contig_1364
gttgatgacattgatatcgacaatatcagcattgcttcgagttccaagtcagttgatgagtataagtcgaa
>Contig_1365
tcgtaatctatgcgtacttgagagtcggtgtcagttatagttgaccggactagagtcaacaaatcatcgac
>Contig_1368
tcatactaattgagggtgtcaagatggggtatctgaactttataccaaccgtcaaatttatctttgtcgta
>Contig_1376
aacgcttgttaagatgcgttgagtatgataatggttggtatcagttatgtgtcaagatacaacaagccat
>Contig_1378
ctccatcttcactgatggaataactgaattctacaattttcaacaacctatcaaattccctaatacaaga
>Contig_1379
gttcttttcatatattcacgaattcagttggatctaggcgtttaatggaactgtcgcgacctagcattga
>Contig_1380
gttcttttcatatattcacgaattcagttggatctaggcgtttaatggaactgtcacgaccttgcattga
>Contig_1387
tgtaatgaaccgcctaccagctaaagatcctagcgttttagctcggattgaagctttattgaggatgaa
>Contig_1388
tgtaatgcctaatagaagaaataatagaggaaaagcttctaaagatgtaaaagttacaggcgttaacag
>Contig_1389
cgtagaggtttgcactaacggttgcggggtaacaacctttattaagttcgtttgtacatgtaaatatga
>Contig_1390
cgaatctatagatacaaaagtgtccttcggatgggtctgatccataacaatgtatatttgacatttaca
>Contig_1391
tacttgtggatgagcgaagtttaatttcatagtttaagtcaacttaacgatgcaactttatccagttaa
>Contig_1392
tgcatttattgcgtttgcatcgttaagttgacttaaactatgaaattaaacttcgttcatctacaagta
>Contig_1393
tacttgtagatgaacgaagtttaatttcatagtttaagtcaacttaacgatgcaactttatccagttaa
>Contig_1395
tttcaagattgcttaattttaaaacgtttgctaattatgttttttgtagaggatgacacttcttgtatt
>Contig_1407
ctgaattcgtgataatatgatctatctctgttcttttcatatattcaattaattctcccaagctcgag
>Contig_1408
aagtgttgataacaggtaggatccatccccttcatttgggttaccactttgggtcttatttggtttgg
>Contig_1409
ctcgagcttgggagaattaattgaatatatgaaaagaacagagatggatcatattatcacgaattcag
>Contig_1410
agcatacctttaacattagtcataatgattttaaatacaaaataatgactttctgcaaaaattccgtt
>Contig_1412
ggtagttcactgaatgatgagaaagctaactccattttggatgaagctttcaatgcacgtcaagtta
>Contig_1413
atcatgacctaatcgtaatctatgcgtacttgagagtcggtgtcagttatagttgaccggactagag
>Contig_1415
gttttttgtagaggatgacacttcttgtattagggaatttgataggttgttgaaaattgtagaattc
>Contig_1416
tcagtttttcttcaacaaagcgcaagcactaccacatgcttacgtagaggtttgcactaacggttgc
>Contig_1419
gtagtagggattgcaggagctaaacgcgtcgtcgattttcatttgtcagttgatgtactgtcaagt
>Contig_1421
actcattaggtaaaaccgcttttggcctcggttaccacaccgagtacgtgtccgtcgatcagctgc
>Contig_1425
tacttgtggatgagcgaagtttaatttcatagtttaagtcaacttaacgatgcaaacgcaataaa
>Contig_1426
ttgtttgctacattacgttcacgtaaggtagcaaacaatctatttatagtgtcaaatttatcttt
>Contig_1427
ggatgacacttcttgtattagggaatttgataggttgttgaaaattgtagaattcagttattcca
>Contig_1428
tcttaacgatctcgagcttgggagaattaattgaatatatgaaaagaacagagatagatcatatt
>Contig_1429
tcttaacgatctcgagcttgggagaattaattgaatatatgaaaagaacagagatggatcatatt
>Contig_1430
cgcttttggcctcggttaccacaccgagtacgtgtccgtcgatcagctgctgggttgaaacaaca
>Contig_1431
tcgttaagacctcgagcttgggagaattaattgaatatatgaaaagaacagagatagatcatatt
>Contig_1432
aatatgatccatctctgttcttttcatatattcaattaattctcccaagctcgaggtcttaacga
>Contig_1438
agctggtaggcggttcattacacgttcgcttacgttaattgcttctaaaatggccttaattttt
>Contig_1439
ttgcttttcactgactgtactactatcacctgaatgtatacggtactcataattgtatggtgta
>Contig_1440
ctcagagttaagtgttgataacaggtaggatccatccccttcatttgggttaccactttgggtc
>Contig_1441
attgttttccgacttgtttactaacaaagttcaaatttaatctagtaagggttgtcgagtgaat
>Contig_1442
tcattagaggataacggttgataagtttgtttgtaatgcctaatagaagaaataatagaggaaa
>Contig_1443
acggacacgtactcggtgtggtaaccgaggccaaaagcggttttacctaatgagtttaaaaaac
>Contig_1444
taattcatatttcaagcagtattcaattaaatgacttaaaccaatagcagtaatcatgaatact
>Contig_1446
ataccccatcttgacactataaatagattgtttgctaccttacgtgaacgtaatggcaccgagg
>Contig_1448
agtattcatgattactgctattggtttaagtcatttaattgaatactgcttgaaacatgaatta
>Contig_1449
tccctaatacaagattgcttaattttaaaacgtttgctaattatgttttttgtagaggatgaca
>Contig_1450
tgaagaaaaactgactgtactactatcacctgaatgtatacggtactcataattgtatggtgta
>Contig_1453
ttaagacagaacaatttgacatgataaaaactagttttaactggataaagttgcagttgttaa
>Contig_1454
ggccattttagaagcaattaacgtaagcgaacgtgtaatgaaccgcctaccagctaaagatcc
>Contig_1455
gaattaattgaatatatgaaaagaacagagatagatcatattatcacgaattcagttggatct
>Contig_1456
agatccaactgaattcgtgataatatgatccatctctgttcttttcatatattcaattaattc
>Contig_1457
ctgtcaaacttaaacggaatttttgcagaaagtcattattttgtatttaaaatcattatgact
>Contig_1458
taatcatgaatactattgaacgtacaacctcactggtgaatgagacttcagctcaattgaaaa
>Contig_1459
ctgaagtctcattcaccagtgaggttgtacgttcaatagtattcatgattaaacgatcgttaa
>Contig_1461
gtaccattcaattatgagtaccgtatacattcaggtgatagtagtacagtcagtttttcttca
>Contig_1462
agcttcaatccgagctaaaacgctaggatctttagctggtaggcggttcattacacgttcgc
>Contig_1463
ttgcatcgttaagttgacttaaactatgaaattaaacttcgctcatccacaagtaggtaatt
>Contig_1464
ttgcatcgttaagttgacttaaactatgaaattaaacttcgttcatctacaagtaggtaatt
>Contig_1466
gttaaaatcattcattttcatcatatttagtatattcgacaaagttgattcacgctcgcaag
>Contig_1474
tagtctattcgctctaactaatgttcctaattccggttaaacttagacatatcgattgctt
>Contig_1475
caaacaccaatcgtattatttctatctatgtatcgtgctttacctccttcaatgctaggtc
>Contig_1476
ctaacggttgcggggtaacaacctttattaagttcgtttgtacatgtaaatatgatcatta
>Contig_1477
acgcctagatccaactgaattcgtgataatatgatctatctctgttcttttcatatattca
>Contig_1479
gaaaccaaagttttcaattgagctgaagtctcattcaccagtgaggttgtacgttcaatag
>Contig_1480
atctctgttcttttcatatattcacgaattcagttggatctaggcgtttaatggaactgtc
>Contig_1482
caacaaagcgcaagcactaccacatgcttacgtagaggtttgcactaacggttgcggggta
>Contig_1483
tgattttaaatacaaaataatgactttctgcaaaaattccgtttaagtttgacagttcaga
>Contig_1485
taaatacaaaataatgactttctgcaaaaattccgtttaagtttgacagttcagatttcaa
>Contig_1493
gtatagcgtctagctaaagctgattgtattgttgggcttatgtgtcctacaatactacat
>Contig_1494
cgttaacaggaaggaagtcaatggtagttcactgaatgatgagaaagctaactccatttt
>Contig_1495
attgataagtgggaaaagcaacagttgtctgtttacgatgagttatacggatctgaagtg
>Contig_1496
ctccttcaatgctaggtcgcgacagttccattaaacgcctagatccaactgaattcgtga
>Contig_1497
atgtagtattgtaggacacataagcccaacaatacaatcagctttagctagacgccatac
>Contig_1498
ctccttcaatgcaaggtcgtgacagttccattaaacgcctagatccaactgaattcgtga
>Contig_1501
acttagaatttgagaattgtttaatcgatgatttgaaaactattgataagtgggaaaagc
>Contig_1502
cttgaagcatacctttaacattagtcataatgattttaaatacaaaataatgactttctg
>Contig_1503
gtatggcgtctagctaaagctgattgtattgttgggcttatgtgtcctacaatacaatca
>Contig_1504
aaaaccgcttttggcctcggttaccacaccgagtacgtgtccgtcgatcagctgctgggt
>Contig_1505
aattttaaaacgtttgctaattatgttttttgtagaggatgacacttcttgtattaggga
>Contig_1508
gaccgttaacctcaccttctaaggtaggtaaaatgacatatgaatcccagcattttacct
>Contig_1512
tcggttttaaactgcaaagtaagtatcaattaatcaggcaccaaggttggtaggaacaac
>Contig_1516
tgcatttattgcgtttgcatcgttaagttgacttaaactatgaaattaaacttcgctca
>Contig_1517
agtctaatccacgctttgcacataactcttgaagcatacctttaacattagtcataatg
>Contig_1519
cattagtcataatgattttaaatacaaaataatgactttctgcaaaaattccgtttaag
>Contig_1520
aatactattgaacgtacaacctcactggtgaatgagacttcagctcaattgaaaacttt
>Contig_1521
tccctaatacaagatatgtcataccacaaggtactaattctttatttcaaaaagtaggt
>Contig_1524
tgtgtccatcagctcctgaattaagaggaatggctaggtacatgcatgattacgtcaaa
>Contig_1527
aaaggagttcttctcagacacaagtgaatcaaggaaaacatcttgtgtaatatatccct
>Contig_1531
ttggaaaccaaagttttcaattgagctgaagtctcattcaccagtgaggttgtacgtt
>Contig_1532
tgagctgaagtctcattcaccagtgaggttgtacgttcaatagtattcatgattaaac
>Contig_1535
ttacgtcaaatttatctttgtcgtaatcatgcatgtacctagccattcctcttaattc
>Contig_1536
aggtaacaacatgcgtcttatcttttactgacatgtacatataactattatcaccatt
>Contig_1543
agaattgtttaatcgatgatttgaaaactattgataagtgggaaaagcaacagttgt
>Contig_1544
gttaccccgcaaccgttagtgcaaacctctacgtaagcatgtggtagtgcttgcgct
>Contig_1545
gattagttaaattaccaacagctgtcggtgtcgtactagctttaactgatctaccgc
>Contig_1546
cttttcctctattatttcttctattaggcattacaaacaaacttatcaaccgttatc
>Contig_1547
ggagttagctttctcatcattcagtgaactaccattgacttccttcctgttaacggt
>Contig_1564
cattcaccagtgaggttgtacgttcaatagtattcatgattaaacgatcgttaaaat
>Contig_1565
tagccatagctaagctatgtgcagcatcaactgacaaatgaaaatcgacgacgcttt
>Contig_1568
ggaataactgaattctacaattttcaacaacctatcaaactccctaatacaagattg
>Contig_1570
tgaaacgtttgctaattatgttttttgtagaggatgacacttcttgtattagggaat
>Contig_1574
aatgtagtattgtaggacacataagcccaacaatacaatcagctttagctagacgc
>Contig_1575
caaaatggagttagctttctcatcattcagtgaactaccattgacttccttcctgt
>Contig_1576
aattcagttggatctaggcgtttaatggaactgtcgcgacctagcattgaaggagg
>Contig_1577
aattcagttggatctaggcgtttaatggaactgtcacgaccttgcattgaaggagg
>Contig_1578
ttagttaaattaccaacagctgtcggtgtcgtactagctttaactgatctaccgcg
>Contig_1581
gttgatgtactgtcaagtctattacttaatgattgtaaagccatagccatagctaa
>Contig_1601
cgtttaatcatgaatactattgaacgtacaacctcactggtgaatgagacttcagc
>Contig_1605
atcttgtattagggagtttgataggttgttgaaaattgtagaattcagttattcca
>Contig_1606
cgaggtcttaacgatctcgagcttgggagaattaattgaatatatgaaaagaacag
>Contig_1608
aaaacgtttgctaattatgttttttgtagaggatgacacttcttgtattagggagt
>Contig_1612
ctccctaatacaagaagtgtcatcctctacaaaaaacataattagcaaacgtttta
>Contig_1620
ctgaatatatgaaaagaacagagatagatcatattatcacgaattcagttggatct
>Contig_1625
cgttttttaaactcattaggtaaaaccgcttttggcctcggttaccacaccgagta
>Contig_1627
ccttacgtgaacgtaatggcaccgaggcttttagaagacaaattttacgtcaaatt
>Contig_1629
acgtaatcatgcatgtacctagccattcctcttaattcaggagctgatggacacat
>Contig_1632
aaaacgtttgctaattatgttttttgtagaggatgacacttcttgtattagggaat
>Contig_1635
agcgtcgtcgattttcatttgtcagttgatgctgcacatagcttagctatggctat
>Contig_1636
tttaacgatcgtttaatcatgaatactattgaacgtacaacctcactggtgaatga
>Contig_1637
atcttgtattagggaatttgataggttgttgaaaattgtagaattcagttattcca
>Contig_1639
gagtgtatgcttgaggctttcgagaatataattcatgatccaatttttaattcttc
>Contig_1640
aaaaacgtttgctaattatgttttttgtagaggatgacacttcttgtattagggag
>Contig_1641
ctgaatatatgaaaagaacagagatggatcatattatcacgaattcagttggatct
>Contig_1642
ttccctaatacaagaagtgtcatcctctacaaaaaacataattagcaaacgtttta
>Contig_1643
acgtagatgacggtgttgagactagtactattgttagcgagccggccaaagacgtc
>Contig_1645
aaaaacgtttgctaattatgttttttgtagaggatgacacttcttgtattagggaa
>Contig_1646
agattttcatttgtcagttgatgctgcacatagcttagctatggctatggctttac
>Contig_1648
cagcttcaatccgagctaaaacgctaggatctttagctggtaggcggttcattaca
>Contig_1649
aactgactgtactactatcacctgaatgtatacggtactcataattgaatggtaca
>Contig_1654
aaaagcgtcgtcgattttcatttgtcagttgatgctgcacatagcttagctatggc
